# Supplementary material for: OSR1 disruption contributes to uterine factor infertility via impaired Müllerian duct development and endometrial receptivity
Source: J Clin Invest. 2023 Dec 1;133(23):e161701. doi: 10.1172/JCI161701 (PMC10688984; doi:10.1172/JCI161701)
Supplement: Supporting data values [file jci-133-161701-s167.xlsx]

## Sheet: Figure 3A
Supporting data values for Figure 3A: OSR1 transcripts per million (TPM) in normal human tissues. VWAT, visceral white adipose tissue; SWAT, subcutaneous white adipose tissue; GP, gastroesophageal junction; Mus, muscularis; Muc, mucosa.
Tissue	OSR1 transcripts per million (TPM)
Artery-Aorta, n=5	203	209	164	250	227
Adipose-VWAT, n=9	36	18	43	61	128	50	29	59	91
Esophagus-GP, n=5	35	34	29	74	65
Lung, n=8	14	13	16	7	31	9	17	242
Esophagus-mus, n=4	29	18	64	47
Artery-Tibial, n=8	78	31	22	30	29	37	51	35
Artery-Coronary, n=6	28	32	11	42	96	21
Mamary Tissue, n=6	16	19	56	43	24	42
Colon-Sigmoid, n=5	36	38	11	13	21
Uterus, n=14	34	26	9	13	10	10	17	17	40	34	2	22	2	12
Skin-Suprapubic, n=10	14	9	2	21	6	17	8	24	30	31
Adipose-SWAT, n=13	43	13	14	16	18	6	7	22	18	9	14	17	6
Skin-Lower leg, n=12	26	22	9	15	10	23	5	18	19	13	12	10
Thyroid, n=9	16	17	15	12	8	25	15	7	17
Nerve-Tibial, n=9	11	14	11	3	17	6	23	10	16
Vagina, n=6	3	14	21	6	13	14
Heart-Atrium, n=10	2	4	8	5	2	10	15	1	8	4
Ovary, n=12	6	8	5	5	4	3	1	2	8	1	8	9
Esophagus-Muc, n=8	1	1	1	5	3	5	6	17
Heart-Ventricle, n=6	0	2	1	12	3	2
Pituitary, n=11	0	0	2	2	0	3	1	0	5	1	0
Muscle-Skeletal, n=13	2	1	1	1	0	1	0	2	6	0	0	1	1
Adrenal Gland, n=5	1	2	1	0	0
Pancreas, n=6	2	0	0	1	0	0
Liver, n=5	0	0	0	1	0
Whole-Blood, n=8	0	0	0	0	0	0	0	1
Brain-Cortex, n=5	0	0	0	0	0

## Sheet: Figure 3B
Supporting data values for Figure 3B: OSR1 transcripts per million (TPM) in human uterine tissue samples containing both endometrium and myometrium, compared to uterine samples containing only myometrium.
Tissue	OSR1 transcripts per million (TPM)
Myometrium only, n=10	26	9	13	10	17	17	34	2	2	12
Endometrium and Myometrium, n=4	34	10	40	22

## Sheet: Figure 7A
Supporting data values for Figure 7A: Relative Osr1/rpL19 mRNA levels in the developing murine female uteri. PND, postnatal day.
Group	Relative Osr1/rpL19 mRNA levels
PND7, n=5	0.878415	1.23188	0.722131	0.935146	1.36848
PND14, n=5	3.15765	3.43471	3.7479	3.85203	4.9759
PND21, n=5	0.103628	1.63346	0.497999	0.1249	0.650282
PND28, n=5	1.44399	1.40627	0.90761	2.79573	1.83363
PND35, n=5	1.08825	1.03376	0.793421	0.941849	1.56901
PND42, n=5	0.434141	0.308534	0.089235	0.15635	0.163862
PND84, n=5	0.186546	0.389423	0.474492	0.502128	0.608461
